# Supplementary material for: Conjunctival MicroRNA Expression in Inflammatory Trachomatous Scarring
Source: PLoS Negl Trop Dis. 2013 Mar 14;7(3):e2117. doi: 10.1371/journal.pntd.0002117 (PMC3597489; doi:10.1371/journal.pntd.0002117)
Supplement: Table S2 — MiR in the 11 clusters derived from Markov chain clustering algorithm of array data. Footnote: The most enriched pathway among predicted targets of miR in each cluster is shown with values and FC for each miR from the array analysis. (XLSX) [file pntd.0002117.s005.xlsx]

## Sheet: miR expression clusters 1 -11.t
				N v TS		N v TSI		TS v TSI
Name	Sequence	MCL_cluster assignment	DIANAmiR path	FC	P-value	FC	P-value	FC	P-value
hsa-let-7c-4373167	UGAGGUAGUAGGUUGUAUGGUU	Cluster01	MAPK signaling	0.880931	0.547639	0.483896	0.00472	0.549301	0.0191467
hsa-let-7d-4395394	AGAGGUAGUAGGUUGCAUAGUU	Cluster01		0.985864	0.947941	0.61626	0.0612	0.625096	0.0720668
hsa-let-7e-4395517	UGAGGUAGGAGGUUGUAUAGUU	Cluster01		0.53732	0.301612	0.553724	0.39546	1.03053	0.965765
hsa-let-7g-4395393	UGAGGUAGUAGUUUGUACAGUU	Cluster01		0.778718	0.201925	0.765888	0.23972	0.983524	0.941798
hsa-miR-15b-4373122	UAGCAGCACAUCAUGGUUUACA	Cluster01		0.930932	0.7582	1.79299	0.03519	1.92601	0.0202424
hsa-miR-16-4373121	UAGCAGCACGUAAAUAUUGGCG	Cluster01		1.062	0.818982	1.73417	0.07659	1.63293	0.11742
hsa-miR-17-4395419	CAAAGUGCUUACAGUGCAGGUAG	Cluster01		0.776264	0.228811	1.46875	0.1175	1.89208	0.0123221
hsa-miR-184-4373113	UGGACGGAGAACUGAUAAGGGU	Cluster01		0.981664	0.892707	1.0671	0.68336	1.08703	0.604739
hsa-miR-18a-4395533	UAAGGUGCAUCUAGUGCAGAUAG	Cluster01		0.773919	0.500427	2.03777	0.11122	2.63305	0.0345302
hsa-miR-19a-4373099	UGUGCAAAUCUAUGCAAAACUGA	Cluster01		0.69366	0.192554	1.1788	0.60991	1.6994	0.109328
hsa-miR-19b-4373098	UGUGCAAAUCCAUGCAAAACUGA	Cluster01		0.803418	0.379803	1.09703	0.74753	1.36545	0.287831
hsa-miR-20a-4373286	UAAAGUGCUUAUAGUGCAGGUAG	Cluster01		0.88973	0.596641	1.30557	0.29998	1.46738	0.143484
hsa-miR-20b-4373263	CAAAGUGCUCAUAGUGCAGGUAG	Cluster01		0.649583	0.114194	0.914254	0.77368	1.40745	0.281952
hsa-miR-21-4373090	UAGCUUAUCAGACUGAUGUUGA	Cluster01		1.34288	0.474228	1.05066	0.91733	0.782391	0.611058
hsa-miR-23b-4373073	AUCACAUUGCCAGGGAUUACC	Cluster01		1.05398	0.904828	0.784902	0.63519	0.7447	0.568509
hsa-miR-24-4373072	UGGCUCAGUUCAGCAGGAACAG	Cluster01		1.25412	0.38325	1.27836	0.4144	1.01933	0.949645
hsa-miR-25-4373071	CAUUGCACUUGUCUCGGUCUGA	Cluster01		0.843462	0.421166	1.51917	0.09287	1.80111	0.0214846
hsa-miR-26a-4395166	UUCAAGUAAUCCAGGAUAGGCU	Cluster01		0.883128	0.572944	0.866182	0.57408	0.980811	0.940168
hsa-miR-26b-4395167	UUCAAGUAAUUCAGGAUAGGU	Cluster01		0.925514	0.660525	0.947636	0.79222	1.0239	0.908946
hsa-miR-27a-4373287	UUCACAGUGGCUAAGUUCCGC	Cluster01		1.19637	0.421262	1.28552	0.33208	1.07452	0.782699
hsa-miR-27b-4373068	UUCACAGUGGCUAAGUUCUGC	Cluster01		1.25688	0.368956	0.912043	0.75391	0.725641	0.283797
hsa-miR-28-5p-4373067	AAGGAGCUCACAGUCUAUUGAG	Cluster01		0.889325	0.559262	1.13133	0.59604	1.27213	0.30923
hsa-miR-29a-4395223	UAGCACCAUCUGAAAUCGGUUA	Cluster01		0.732449	0.244574	1.01131	0.97083	1.38072	0.303182
hsa-miR-29b-4373288	UAGCACCAUUUGAAAUCAGUGUU	Cluster01		0.999746	0.999441	0.923983	0.85084	0.924218	0.85305
hsa-miR-361-3p-002116	UCCCCCAGGUGUGAUUCUGAUUU	Cluster01		0.796458	0.550009	0.831	0.671446	1.04	0.92062
hsa-miR-505-4395200	CGUCAACACUUGCUGGUUUCCU	Cluster01		1.19327	0.759985	1.36976	0.63919	1.1479	0.838867
dme-miR-7-000268	UGGAAGACUAGUGAUUUUGUUGU	Cluster02	Focal adhesion	0.667988	0.3554	0.359	0.0476828	0.538	0.20415
hsa-let-7a-4373169	UGAGGUAGUAGGUUGUAUAGUU	Cluster02		7.98201	0.066572	3.92619	0.29042	0.49188	0.585848
hsa-let-7f-4373164	UGAGGUAGUAGAUUGUAUAGUU	Cluster02		1.83229	0.486398	0.2618	0.18751	0.142882	0.0615528
hsa-miR-135a-4373140	UAUGGCUUUUUAUUCCUAUGUGA	Cluster02		1.0512	0.738669	0.714948	0.05864	0.680126	0.0329218
hsa-miR-135b-4395372	UAUGGCUUUUCAUUCCUAUGUGA	Cluster02		1.14783	0.473368	0.725062	0.15329	0.631682	0.0464538
hsa-miR-183-4395380	UAUGGCACUGGUAGAAUUCACU	Cluster02		1.24639	0.62717	0.860976	0.77563	0.690774	0.4875
hsa-miR-200a-4378069	UAACACUGUCUGGUAACGAUGU	Cluster02		0.973948	0.853239	0.746276	0.08269	0.766238	0.117385
hsa-miR-200b#-002274	CAUCUUACUGGGCAGCAUUGGA	Cluster02		0.799848	0.68819	0.266	0.0458394	0.332	0.08257
hsa-miR-200b-4395362	UAAUACUGCCUGGUAAUGAUGA	Cluster02		1.03927	0.822572	0.620613	0.02066	0.59716	0.013888
hsa-miR-25#-002442	AGGCGGAGACUUGGGCAAUUG	Cluster02		0.874925	0.775405	0.743	0.581808	0.849	0.75283
hsa-miR-301b-4395503	CAGUGCAAUGAUAUUGUCAAAGC	Cluster02		1.0327	0.92958	0.943215	0.88986	0.913348	0.832003
hsa-miR-375-4373027	UUUGUUCGUUCGGCUCGCGUGA	Cluster02		0.870457	0.725972	0.746873	0.52554	0.858024	0.741579
hsa-miR-429-4373203	UAAUACUGUCUGGUAAAACCGU	Cluster02		1.01829	0.940888	0.685374	0.18739	0.673063	0.172495
hsa-miR-455-3p-4395355	GCAGUCCAUGGGCAUAUACAC	Cluster02		1.62403	0.354512	1.31007	0.65509	0.806679	0.725368
hsa-miR-501-3p-4395546	AAUGCACCCGGGCAAGGAUUCU	Cluster02		1.0955	0.851773	0.339786	0.06214	0.310165	0.0462946
hsa-miR-508-3p-4373233	UGAUUGUAGCCUUUUGGAGUAGA	Cluster02		1.5641	0.230816	0.354433	0.01956	0.226605	0.0013792
hsa-miR-509-3-5p-4395266	UACUGCAGACGUGGCAAUCAUG	Cluster02		2.41815	0.247938	0.167053	0.04707	0.0690828	0.00436093
hsa-miR-509-5p-4395346	UACUGCAGACAGUGGCAAUCA	Cluster02		0.731714	0.517235	0.244709	0.01514	0.334433	0.0579302
hsa-miR-589-001543	UCAGAACAAAUGCCGGUUCCCAGA	Cluster02		1.21519	0.51624	0.669	0.24927	0.551	0.08089
hsa-miR-664-002897	UAUUCAUUUAUCCCCAGCCUACA	Cluster02		1.12992	0.847584	0.216	0.0437827	0.192	0.02534
hsa-miR-934-002177	UGUCUACUACUGGAGACACUGG	Cluster02		1.20912	0.513113	0.409	0.0114735	0.339	0.00205
hsa-miR-96-4373372	UUUGGCACUAGCACAUUUUUGCU	Cluster02		1.30285	0.570132	0.661411	0.44483	0.507665	0.218378
rno-miR-29c#-001818	UGACCGAUUUCUCCUGGUGUUC	Cluster02		1.07812	0.816305	0.532	0.0988217	0.494	0.05758
hsa-let-7g#-002118	CUGUACAGGCCACUGCCUUGC	Cluster03	Focal adhesion	0.991719	0.977	1.38	0.338815	1.39	0.30974
hsa-miR-100#-002142	CAAGCUUGUAUCUAUAGGUAUG	Cluster03		2.20848	0.510191	7.06	0.163864	3.2	0.38585
hsa-miR-197-4373102	UUCACCACCUUCUCCACCCAGC	Cluster03		0.740194	0.319679	1.09997	0.78449	1.48606	0.264824
hsa-miR-29b-1#-002165	GCUGGUUUCAUAUGGUGGUUUAGA	Cluster03		1.20258	0.887486	19.7	0.0546712	16.4	0.06132
hsa-miR-328-4373049	CUGGCCCUCUCUGCCCUUCCGU	Cluster03		1.20354	0.400862	1.1566	0.56839	0.960998	0.877265
hsa-miR-330-3p-4373047	GCAAAGCACACGGCCUGCAGAGA	Cluster03		1.30946	0.279901	1.3766	0.26937	1.05128	0.863376
hsa-miR-500-4395539	UAAUCCUUGCUACCUGGGUGAGA	Cluster03		0.861001	0.573799	1.55389	0.15754	1.80474	0.0637991
hsa-miR-532-3p-4395466	CCUCCCACACCCAAGGCUUGCA	Cluster03		1.30433	0.149393	1.61915	0.02681	1.24136	0.313969
hsa-miR-548a-3p-4380948	CAAAACUGGCAAUUACUUUUGC	Cluster03		0.713728	0.502907	1.00307	0.9958	1.40539	0.564178
hsa-miR-548c-3p-4380993	CAAAAAUCUCAAUUACUUUUGC	Cluster03		0.812692	0.704073	1.0845	0.89796	1.33445	0.652555
hsa-miR-744-4395435	UGCGGGGCUAGGGCUAACAGCA	Cluster03		1.49267	0.0456997	1.53189	0.06543	1.02628	0.909892
hsa-miR-766-001986	ACUCCAGCCCCACAGCCUCAGC	Cluster03		1.09951	0.751181	2.08	0.0403919	1.89	0.06265
hsa-miR-885-5p-4395407	UCCAUUACACUACCCUGCCUCU	Cluster03		1.09219	0.858708	3.41264	0.03764	3.12458	0.055518
hsa-miR-1244-002791	AAGUAGUUGGUUUGUAUGAGAUGGUU	Cluster04	Ubiquitin mediated proteolysis	0.80303	0.634394	2.56	0.084114	3.19	0.02986
hsa-miR-1255B-002801	CGGAUGAGCAAAGAAAGUGGUU	Cluster04		0.875045	0.686186	2.7	0.0135812	3.08	0.00441
hsa-miR-1291-002838	UGGCCCUGACUGAAGACCAGCAGU	Cluster04		0.730969	0.342718	1.4	0.377161	1.91	0.08286
hsa-miR-492-4373217	AGGACCUGCGGGACAAGAUUCUU	Cluster04		0.769539	0.655468	4.99937	0.02213	6.49657	0.00924997
hsa-miR-502-3p-4395194	AAUGCACCUGGGCAAGGAUUCA	Cluster04		1.04941	0.812424	1.16756	0.51191	1.11259	0.654865
hsa-miR-548b-5p-4395519	CAAGAACCUCAGUUGCUUUUGU	Cluster04		1.4382	0.390615	2.04563	0.14825	1.42235	0.477376
hsa-miR-548c-5p-4395540	AAAAGUAAUUGCGGUUUUUGCC	Cluster04		0.76832	0.555596	1.32366	0.58845	1.72279	0.302016
hsa-miR-548d-5p-4395348	AAAAGUAAUUGUGGUUUUUGCC	Cluster04		1.19011	0.695743	3.28847	0.02538	2.76316	0.0569983
hsa-miR-622-001553	ACAGUCUGCUGAGGUUGGAGC	Cluster04		0.437716	0.262111	2.6	0.260277	5.93	0.03463
hsa-miR-141#-002145	CAUCUUCCAGUACAGUGUUGGA	Cluster05	Glycosaminoglycan biosynthesis	1.04766	0.940645	0.722	0.651692	0.689	0.59316
hsa-miR-15a#-002419	CAGGCCAUAUUGUGCUGCCUCA	Cluster05		1.3418	0.174017	1.11	0.672017	0.827	0.42336
hsa-miR-19b-1#-002425	AGUUUUGCAGGUUUGCAUCCAGC	Cluster05		1.39451	0.403414	0.916	0.846323	0.657	0.34207
hsa-miR-200a#-001011	CAUCUUACCGGACAGUGCUGGA	Cluster05		0.738517	0.237953	0.504	0.0251284	0.683	0.18269
hsa-miR-26a-1#-002443	CCUAUUCUUGGUUACUUGCACG	Cluster05		1.03139	0.922641	0.67	0.27926	0.65	0.22838
hsa-miR-590-3P-002677	UAAUUUUAUGUAUAAGCUAGU	Cluster05		0.697638	0.245108	0.584	0.134959	0.838	0.6029
hsa-miR-99b#-002196	CAAGCUCGUGUCUGUGGGUCCG	Cluster05		1.58022	0.201401	1.1	0.812463	0.697	0.36045
hsa-let-7b-4395446	UGAGGUAGUAGGUUGUGUGGUU	Cluster06	MAPK signaling	1.72577	0.0372273	0.902605	0.72874	0.523017	0.0350495
hsa-let-7e#-002407	CUAUACGGCCUCCUAGCUUUCC	Cluster06		1.01335	0.959989	0.614	0.117478	0.606	0.09661
hsa-miR-1298-002861	UUCAUUCGGCUGUCCAGAUGUA	Cluster06		1.11556	0.826624	0.555	0.309543	0.497	0.21403
hsa-miR-192#-002272	CUGCCAAUUCCAUAGGUCACAG	Cluster06		1.04952	0.833263	0.503	0.0138744	0.479	0.00699
hsa-miR-553-001521	AAAACGGUGAGAUUUUGUUUU	Cluster06		0.886231	0.724495	0.764	0.497146	0.863	0.69779
hsa-miR-30a-3p-000416	CUUUCAGUCGGAUGUUUGCAGC	Cluster07	Ubiquitin mediated proteolysis	1.07017	0.843438	0.771	0.511674	0.72	0.39266
hsa-miR-30a-5p-000417	UGUAAACAUCCUCGACUGGAAG	Cluster07		1.31168	0.524586	1.02	0.975195	0.774	0.5883
hsa-miR-30e-3p-000422	CUUUCAGUCGGAUGUUUACAGC	Cluster07		1.29861	0.46555	0.847	0.68653	0.652	0.28561
hsa-miR-31#-002113	UGCUAUGCCAACAUAUUGCCAU	Cluster07		0.998754	0.997281	0.486	0.0948614	0.487	0.08456
hsa-miR-106b-4373155	UAAAGUGCUGACAGUGCAGAU	Cluster08	TGF-beta signaling	1.05829	0.708291	1.25967	0.19294	1.19029	0.329299
hsa-miR-130b-4373144	CAGUGCAAUGAUGAAAGGGCAU	Cluster08		1.17939	0.693402	2.27515	0.09576	1.92909	0.185353
hsa-miR-324-5p-4373052	CGCAUCCCCUAGGGCAUUGGUGU	Cluster08		1.14411	0.511621	1.33605	0.22621	1.16776	0.519227
hsa-miR-523-4395497	GAACGCGCUUCCCUAUAGAGGGU	Cluster08		1.7438	0.622918	4.70199	0.24115	2.69641	0.455579
hsa-miR-1260-002896	AUCCCACCUCUGCCACCA	Cluster09	Wnt signaling	1.20738	0.578406	1.59	0.242401	1.31	0.47068
hsa-miR-1267-002885	CCUGUUGAAGUGUAAUCCCCA	Cluster09		1.57082	0.245974	1.92	0.1495	1.22	0.6428
hsa-miR-1274A-002883	GUCCCUGUUCAGGCGCCA	Cluster09		1.66935	0.139683	1.83	0.130735	1.1	0.80852
hsa-miR-30d-000420	CUUUCAGUCAGAUGUUUGCUGC	Cluster09		1.18239	0.614243	1.02	0.9654	0.86	0.68236
hsa-miR-125a-5p-4395309	UCCCUGAGACCCUUUAACCUGUGA	Cluster10	TGF-beta signaling	0.88873	0.621789	1.5549	0.11651	1.74958	0.0513439
hsa-miR-342-3p-4395371	UCUCACACAGAAAUCGCACCCGU	Cluster10		0.863	0.562511	1.11713	0.70694	1.29447	0.38845
hsa-miR-452-4395440	AACUGUUUGCAGAGGAAACUGA	Cluster10		1.12391	0.581124	1.22828	0.4034	1.09286	0.720411
hsa-miR-454-4395434	UAGUGCAAUAUUGCUUAUAGGGU	Cluster10		0.653061	0.23027	1.09482	0.82433	1.67644	0.21527
hsa-miR-185#-002104	AGGGGCUGGCUUUCCUCUGGUC	Cluster11	Focal adhesion	1.47867	0.205007	0.94	0.860712	0.636	0.18728
hsa-miR-484-4381032	UCAGGCUCAGUCCCCUCCCGAU	Cluster11		1.08514	0.649445	0.989521	0.95963	0.911887	0.661795
hsa-miR-623-001555	AUCCCUUGCAGGGGCUGUUGGGU	Cluster11		0.998189	0.995704	0.767	0.494447	0.768	0.48207
hsa-miR-671-3p-4395433	UCCGGUUCUCAGGGCUCCACC	Cluster11		2.31096	0.0720918	1.43283	0.49768	0.620014	0.374106

## Sheet: No class miR
				N v TS		N v TSI		TS v TSI
Name	Sequence	MCL_cluster assignment	DIANAmiR path	FC	P-value	FC	P-value	FC	P-value
hsa-miR-99a-4373008	AACCCGUAGAUCCGAUCUUGUG	No Class
hsa-miR-579-4395509	UUCAUUUGGUAUAAACCGCGAUU	No Class
hsa-miR-557-001525	GUUUGCACGGGUGGGCCUUGUCU	No Class
hsa-miR-542-3p-4378101	UGUGACAGAUUGAUAACUGAAA	No Class
hsa-miR-425#-002302	AUCGGGAAUGUCGUGUCCGCCC	No Class
hsa-miR-409-3p-002332	GAAUGUUGCUCGGUGAACCCCU	No Class
hsa-miR-376c-4395233	AACAUAGAGGAAAUUCCACGU	No Class
hsa-miR-340-4395369	UUAUAAAGCAAUGAGACUGAUU	No Class
hsa-miR-30c-4373060	UGUAAACAUCCUACACUCUCAGC	No Class
hsa-miR-30b-4373290	UGUAAACAUCCUACACUCAGCU	No Class
hsa-miR-29c-4395171	UAGCACCAUUUGAAAUCGGUUA	No Class
hsa-miR-28-3p-4395557	CACUAGAUUGUGAGCUCCUGGA	No Class
hsa-miR-22#-002301	AGUUCUUCAGUGGCAAGCUUUA	No Class
hsa-miR-219-1-3p-4395206	AGAGUUGAGUCUGGACGUCCCG	No Class
hsa-miR-127-3p-4373147	UCGGAUCCGUCUGAGCUUGGCU	No Class
hsa-miR-126-4395339	UCGUACCGUGAGUAAUAAUGCG	No Class
hsa-miR-126#-000451	CAUUAUUACUUUUGGUACGCG	No Class
hsa-miR-125b-4373148	UCCCUGAGACCCUAACUUGUGA	No Class
hsa-miR-1227-002769	CGUGCCACCCUUUUCCCCAG	No Class
hsa-miR-10b#-002315	ACAGAUUCGAUUCUAGGGGAAU	No Class
hsa-miR-103-4373158	AGCAGCAUUGUACAGGGCUAUGA	No Class
hsa-miR-100-4373160	AACCCGUAGAUCCGAACUUGUG	No Class
hsa-let-7a#-002307	CUAUACAAUCUACUGUCUUUC	No Class
