# Supplementary material for: Conjunctival MicroRNA Expression in Inflammatory Trachomatous Scarring
Source: PLoS Negl Trop Dis. 2013 Mar 14;7(3):e2117. doi: 10.1371/journal.pntd.0002117 (PMC3597489; doi:10.1371/journal.pntd.0002117)
Supplement: Table S3 — Differentially regulated miR (FC>3 p<0.05) in each phenotypic comparison group in the array analysis. (XLSX) [file pntd.0002117.s006.xlsx]

## Sheet: Sheet2
genes	feature.pos	t.test	p.value	adj.p.value	ddCt	FC	meanTarget	meanCalibrator	categoryTarget	categoryCalibrator	N v TS A/B
N v TS
hsa-miR-203-4373095	F12	-3.31007	0.00200465	0.293681	-1.78292	3.44122	14.112	15.8949	OK	OK	N v TS A
hsa-miR-30c-4373060	B17	-2.72523	0.00954398	0.570364	-3.94176	15.367	15.4124	19.3542	OK	OK	N v TS A
hsa-miR-32-4395220	B19	3.58046	0.000931657	0.272975	2.76336	0.147281	25.5757	22.8123	OK	OK	N v TS A
hsa-miR-369-5p-4373195	H19	2.26496	0.029102	0.846147	1.8709	0.273403	31.427	29.5561	Undetermined	Undetermined	N v TS A
hsa-miR-487a-4378097	J14	2.82396	0.00741064	0.570364	2.52716	0.17348	30.5247	27.9976	Undetermined	OK	N v TS A
hsa-miR-17#-002421	L6	2.96941	0.00606885	0.893452	1.73078	0.30129	29.089	27.3582	OK	OK	N v TS B
hsa-miR-23b#-002126	G8	-2.34941	0.0261098	0.893452	-1.8617	3.63435	28.9539	30.8156	Undetermined	Undetermined	N v TS B
N v TSI
hsa-miR-10a-4373153	A9	-4.79834	2e-05	0.00681023	-3.20441	9.21772	25.5588	28.7632	OK	Undetermined	N v TSI A
hsa-miR-146b-3p-4395472	D22	-2.20208	0.03359	0.327389	-2.07313	4.20797	23.6167	25.6898	OK	OK	N v TSI A
hsa-miR-147b-4395373	D24	-2.5849	0.01356	0.327389	-3.26956	9.64351	23.524	26.7935	OK	OK	N v TSI A
hsa-miR-187-4373307	E16	-2.54748	0.01487	0.327389	-2.93535	7.64942	24.092	27.0273	OK	OK	N v TSI A
hsa-miR-198-4395384	F4	-3.52531	0.00109	0.0799482	-2.22735	4.68273	28.6845	30.9119	OK	Undetermined	N v TSI A
hsa-miR-30c-4373060	B17	-2.10273	0.04194	0.351108	-3.52603	11.5197	15.8282	19.3542	OK	OK	N v TSI A
hsa-miR-338-3p-4395363	H3	-3.54478	0.00103	0.0799482	-2.19392	4.57547	26.3799	28.5738	OK	OK	N v TSI A
hsa-miR-370-4395386	H20	2.28678	0.02767	0.327389	2.18767	0.219505	31.4967	29.309	Undetermined	Undetermined	N v TSI A
hsa-miR-382-4373019	I9	2.33321	0.02484	0.327389	2.00546	0.249055	31.4967	29.4912	Undetermined	Undetermined	N v TSI A
hsa-miR-383-4373018	I10	2.04433	0.04766	0.377409	1.61252	0.327027	31.4967	29.8841	Undetermined	Undetermined	N v TSI A
hsa-miR-492-4373217	P16	-2.38239	0.02213	0.327389	-2.32175	4.99937	23.2899	25.6117	OK	OK	N v TSI A
hsa-miR-509-3-5p-4395266	P18	2.05004	0.04707	0.377409	2.58162	0.167053	26.0247	23.4431	OK	OK	N v TSI A
hsa-miR-509-5p-4395346	K14	2.54026	0.01514	0.327389	2.03086	0.244709	24.2819	22.251	OK	OK	N v TSI A
hsa-miR-518b-4373246	L3	2.20501	0.03337	0.327389	2.77456	0.146142	30.8221	28.0475	Undetermined	Undetermined	N v TSI A
hsa-miR-518f-4395499	L8	2.57467	0.01391	0.327389	8.98618	0.00197192	31.4967	22.5105	Undetermined	Undetermined	N v TSI A
hsa-miR-520f-4373256	P24	-2.2179	0.03241	0.327389	-1.8644	3.64116	28.7456	30.61	OK	Undetermined	N v TSI A
hsa-miR-522-4395524	L17	3.24334	0.00241	0.117801	1.71427	0.304756	31.4967	29.7824	Undetermined	Undetermined	N v TSI A
hsa-miR-548d-5p-4395348	M14	-2.32413	0.02538	0.327389	-1.71742	3.28847	27.1882	28.9056	OK	OK	N v TSI A
hsa-miR-885-5p-4395407	O14	-2.15142	0.03764	0.327389	-1.77089	3.41264	24.1506	25.9215	OK	OK	N v TSI A
has-miR-1305-002867	M9	-3.00355	0.00557849	0.165727	-5.13206	35.1	24.0775	29.2096	OK	Undetermined	N v TSI B
hsa-miR-1285-002822	N21	-3.55275	0.00137815	0.079168	-3.25345	9.54	26.6064	29.8599	OK	Undetermined	N v TSI B
hsa-miR-1290-002863	O19	-3.4256	0.00191703	0.0813281	-2.30337	4.94	18.6462	20.9495	OK	OK	N v TSI B
hsa-miR-1300-002902	P19	-2.17236	0.0384765	0.356326	-1.65281	3.14	23.5372	25.19	OK	OK	N v TSI B
hsa-miR-200b#-002274	J4	2.09009	0.0458394	0.361622	1.91135	0.266	22.0721	20.1607	OK	OK	N v TSI B
hsa-miR-23a#-002439	L14	-2.47387	0.0197151	0.233296	-2.08088	4.23	25.6432	27.7241	OK	OK	N v TSI B
hsa-miR-27b#-002174	H24	2.3114	0.0284105	0.288164	2.08848	0.235	25.2411	23.1526	OK	OK	N v TSI B
hsa-miR-378-002243	I21	2.56891	0.0158396	0.222706	4.1821	0.0551	11.9879	7.80577	OK	OK	N v TSI B
hsa-miR-551b#-002346	K7	-3.3564	0.00229093	0.0813281	-2.19653	4.58	28.9678	31.1643	OK	Undetermined	N v TSI B
hsa-miR-564-001531	C5	-2.47488	0.0196698	0.233296	-3.34154	10.1	25.9384	29.2799	OK	Undetermined	N v TSI B
hsa-miR-604-001567	D6	-3.67027	0.00101294	0.079168	-2.61764	6.14	28.2205	30.8381	OK	Undetermined	N v TSI B
hsa-miR-614-001587	D21	-2.92275	0.00680568	0.165727	-6.72856	106	23.1279	29.8564	OK	OK	N v TSI B
hsa-miR-635-001578	D14	-3.52364	0.00148672	0.079168	-2.69888	6.49	27.4161	30.115	OK	Undetermined	N v TSI B
hsa-miR-641-001585	D19	-2.59532	0.0148952	0.222706	-4.6009	24.3	26.3674	30.9683	OK	Undetermined	N v TSI B
hsa-miR-664-002897	P17	2.11181	0.0437827	0.361622	2.20781	0.216	20.4399	18.2321	OK	OK	N v TSI B
hsa-miR-675-002005	F9	3.64167	0.00109201	0.079168	3.20535	0.108	28.4047	25.1993	OK	OK	N v TSI B
TS v TSI
hsa-miR-10a-4373153	A9	-2.48715	0.0172256	0.265637	-1.68077	3.206	25.5588	27.2396	OK	OK	TS v TSI A
hsa-miR-124-4373295	C15	-2.0826	0.0438403	0.346826	-1.72689	3.31014	28.4783	30.2052	OK	Undetermined	TS v TSI A
hsa-miR-142-5p-4395359	D18	-2.89653	0.00613563	0.193589	-3.4043	10.5876	22.976	26.3803	OK	OK	TS v TSI A
hsa-miR-147b-4395373	D24	-2.81006	0.00768142	0.193589	-3.59676	12.0985	23.524	27.1207	OK	OK	TS v TSI A
hsa-miR-196b-4395326	F2	-2.78692	0.00815288	0.193589	-1.96624	3.90748	26.6948	28.661	OK	OK	TS v TSI A
hsa-miR-198-4395384	F4	-3.52443	0.0010942	0.193589	-2.25336	4.76791	28.6845	30.9379	OK	Undetermined	TS v TSI A
hsa-miR-223-4395406	G2	-2.83211	0.00725602	0.193589	-1.92098	3.7868	11.1548	13.0758	OK	OK	TS v TSI A
hsa-miR-338-3p-4395363	H3	-2.97524	0.00498619	0.193589	-1.86339	3.63861	26.3799	28.2433	OK	OK	TS v TSI A
hsa-miR-370-4395386	H20	2.07072	0.0449965	0.346826	2.00461	0.249203	31.4967	29.492	Undetermined	Undetermined	TS v TSI A
hsa-miR-381-4373020	I8	-2.3336	0.024821	0.304307	-1.67017	3.18251	28.8842	30.5544	OK	Undetermined	TS v TSI A
hsa-miR-383-4373018	I10	3.29983	0.00206261	0.193589	2.63388	0.161111	31.4967	28.8628	Undetermined	Undetermined	TS v TSI A
hsa-miR-487b-4378102	J15	2.13408	0.0391282	0.346826	4.05118	0.0603217	31.212	27.1608	Undetermined	Undetermined	TS v TSI A
hsa-miR-492-4373217	P16	-2.73754	0.00924997	0.193589	-2.69968	6.49657	23.2899	25.9896	OK	OK	TS v TSI A
hsa-miR-501-3p-4395546	K4	2.05769	0.0462946	0.346826	1.68889	0.310165	27.4636	25.7747	OK	OK	TS v TSI A
hsa-miR-508-3p-4373233	K12	3.44313	0.0013792	0.193589	2.14175	0.226605	26.2188	24.0771	OK	OK	TS v TSI A
hsa-miR-509-3-5p-4395266	P18	3.02554	0.00436093	0.193589	3.85553	0.0690828	26.0247	22.1692	OK	OK	TS v TSI A
hsa-miR-510-4395352	K15	3.16663	0.00297806	0.193589	2.52826	0.173348	29.2645	26.7362	Undetermined	OK	TS v TSI A
hsa-miR-520f-4373256	P24	-2.75432	0.00886248	0.193589	-2.34294	5.07336	28.7456	31.0885	OK	Undetermined	TS v TSI A
hsa-miR-886-3p-4395305	O15	2.08194	0.0439035	0.346826	3.39163	0.0952836	19.8503	16.4587	OK	OK	TS v TSI A
hsa-let-7c#-002405	K22	2.20658	0.03574	0.292852	2.2941	0.204	30.7151	28.421	Undetermined	OK	TS v TSI B
hsa-miR-1244-002791	N6	-2.28887	0.02986	0.289098	-1.67339	3.19	20.6756	22.349	OK	OK	TS v TSI B
hsa-miR-1255B-002801	N11	-3.0977	0.00441	0.126684	-1.6229	3.08	25.6937	27.3166	OK	OK	TS v TSI B
hsa-miR-1285-002822	N21	-4.52557	0.0001	0.0108569	-3.99958	16	26.6064	30.606	OK	Undetermined	TS v TSI B
hsa-miR-1290-002863	O19	-3.58705	0.00126	0.0536769	-2.3277	5.02	18.6462	20.9739	OK	OK	TS v TSI B
hsa-miR-1300-002902	P19	-2.59243	0.015	0.194484	-1.90353	3.74	23.5372	25.4407	OK	OK	TS v TSI B
hsa-miR-1301-002827	N24	2.15673	0.03979	0.292852	1.97459	0.254	31.4885	29.5139	Undetermined	Undetermined	TS v TSI B
hsa-miR-181c#-002333	K2	2.17625	0.03816	0.292852	2.31803	0.201	31.4885	29.1704	Undetermined	Undetermined	TS v TSI B
hsa-miR-23b#-002126	G8	2.87957	0.00756	0.161074	2.53451	0.173	31.4885	28.9539	Undetermined	Undetermined	TS v TSI B
hsa-miR-26a-2#-002115	G1	2.72669	0.01093	0.168925	1.83361	0.281	29.1055	27.2718	OK	OK	TS v TSI B
hsa-miR-27b#-002174	H24	2.67896	0.01224	0.173793	2.33605	0.198	25.2411	22.905	OK	OK	TS v TSI B
hsa-miR-378-002243	I21	2.72002	0.0111	0.168925	4.27347	0.0517	11.9879	7.7144	OK	OK	TS v TSI B
hsa-miR-549-001511	B15	2.13988	0.04125	0.292852	9.41449	0.00147	31.4885	22.074	Undetermined	Undetermined	TS v TSI B
hsa-miR-604-001567	D6	-2.76003	0.01009	0.168925	-1.89971	3.73	28.2205	30.1202	OK	Undetermined	TS v TSI B
hsa-miR-614-001587	D21	-3.59162	0.00125	0.0536769	-7.97964	252	23.1279	31.1075	OK	Undetermined	TS v TSI B
hsa-miR-622-001553	C19	-2.22109	0.03463	0.292852	-2.56919	5.93	26.4271	28.9963	OK	Undetermined	TS v TSI B
hsa-miR-635-001578	D14	-4.21869	0.00023	0.0166361	-3.11839	8.68	27.4161	30.5345	OK	Undetermined	TS v TSI B
hsa-miR-641-001585	D19	-2.46721	0.02002	0.23687	-4.22104	18.6	26.3674	30.5885	OK	Undetermined	TS v TSI B
hsa-miR-664-002897	P17	2.36289	0.02534	0.269826	2.38403	0.192	20.4399	18.0559	OK	OK	TS v TSI B
hsa-miR-675-002005	F9	4.78666	5e-05	0.0106574	4.06602	0.0597	28.4047	24.3387	OK	OK	TS v TSI B
hsa-miR-769-3p-002003	F7	2.38031	0.02437	0.269826	1.6731	0.314	29.356	27.6829	OK	OK	TS v TSI B
