# Supplementary material for: Conjunctival MicroRNA Expression in Inflammatory Trachomatous Scarring
Source: PLoS Negl Trop Dis. 2013 Mar 14;7(3):e2117. doi: 10.1371/journal.pntd.0002117 (PMC3597489; doi:10.1371/journal.pntd.0002117)
Supplement: Table S4 — Number and percentage of false positives in trachoma miR array study. Footnote: With no inflation of p-values the chance of finding one or more significant differences in 1518 tests = 100%. Bonferroni's adjustment indicates critical p-value = 3.38×10−5 and assuming outcomes are moderately correlated (r = 0.5) then a critical p-value = 0.001 would be required. (XLSX) [file pntd.0002117.s007.xlsx]

## Sheet: Sheet1
p-value	Observed number of miR	Expected no. false positives	% of false positives
>0.05	151	76	50
>0.01	67	15	22
>0.001	15	1.5	10
>0.0001	4	0.14	3.75
Footnote: With no inflation of p-values the chance of finding one or more significant differences in 1518 tests = 100%. Bonferroni’s adjustment indicates critical p-value = 3.38 x 10-5 and assuming outcomes are moderately correlated (r = 0.5) then a critical p-value = 0.001 would be required.
