# Supplementary material for: Conjunctival MicroRNA Expression in Inflammatory Trachomatous Scarring
Source: PLoS Negl Trop Dis. 2013 Mar 14;7(3):e2117. doi: 10.1371/journal.pntd.0002117 (PMC3597489; doi:10.1371/journal.pntd.0002117)
Supplement: Table S5 — Pathway analysis of up- and down-regulated miR in the array analysis (FC>3 p<0.05). (XLSX) [file pntd.0002117.s008.xlsx]

## Sheet: Sheet1
N v TS up-regulated	# genes	-ln(p-value)	N v TS down-regulated	# genes	-ln(p-value)
ErbB	29	12.15	Axon guidance	32	19.38
Focal adhesion	48	17.38	Focal adhesion	40	15.02
Colorectal cancer	26	14.39	TGF-beta signalling pathway	23	13.41
Renal cell carcinoma	21	11.62	Bladder cancer	14	12.95
Tight junction	33	11.36	Regulation of actin cytoskeleton	40	12.4
Axon guidance	31	11.19	MAPK signaling pathway	46	12.3
Pancreatic cancer	21	10.25	Renal cell carcinoma	18	10.81
Glioma	19	10.01	mTOR signaling pathway	14	10.6
Non-small cell lung cancer	17	9.84	Small cell lung cancer	20	9.57
Chronic myeloid leukemia	21	9.34	Long-term potentiation	16	9.15
N v TSI up-regulated	# genes	-ln(p-value)	N v TSI down-regulated	# genes	-ln(p-value)
Ubiquitin mediated Proteolysis	55	19.76	Wnt signaling pathway	54	20.67
Axon guidance	51	17.03	TGF-beta	37	17.96
Focal adhesion	69	15.25	MAPK	75	15.3
ErbB	37	12.9	Renal cell carcinoma	29	14.63
MAPK	81	12.06	ErbB	34	14.25
Adherens junction	31	11.32	Insulin signalling pathway	46	13.01
Renal cell carcinoma	30	11.28	Focal adhesion	58	12.19
Regulation of actin cytoskeleton	68	10.88	Ubiquitin mediated proteolysis	43	11.97
Tight junction	48	10.37	Adherens junction	28	11.73
Chronic myeloid leukemia	31	9.73	Axon guidance	41	11.48
TS v TSI up-regulated	# genes	-ln(p-value)	TS v TSI down-regulated	# genes	-ln(p-value)
Adherens junction	41	23.99	Wnt signaling pathway	67	23.1
Ubiquitin mediated proteolysis	56	16.49	Axon guidance	59	22.4
Axon guidance	52	14.19	TGF-beta signalling pathway	46	20.59
Focal ahesion	72	13.47	MAPK	97	19.55
Wnt signaling pathway	57	12.32	T cell receptor signalling pathway	43	16.15
Regulation of actin cytoskeleton	74	11.57	Oxidative phosphorylation	4	15.02
MAPK	86	11.22	Prostate cancer	41	13.95
Chronic myeloid leukemia	34	10.8	Ubiquitin mediated proteolysis	54	13.65
Colorectal cancer	37	10.75	Adherens junction	35	13.55
Renal cell carcinoma	31	10.05	Focal adhesion	72	12.83
