# Supplementary material for: Conjunctival MicroRNA Expression in Inflammatory Trachomatous Scarring
Source: PLoS Negl Trop Dis. 2013 Mar 14;7(3):e2117. doi: 10.1371/journal.pntd.0002117 (PMC3597489; doi:10.1371/journal.pntd.0002117)
Supplement: Table S6 — Pathway analysis on 20 miR differentially expressed (FC>3 p<0.05) in both N v TSI and TS v TSI comparisons. (XLSX) [file pntd.0002117.s009.xlsx]

## Sheet: Sheet1
Pathway	# genes	-ln(p-value)
Axon guidance	53	19.56
MAPK signaling pathway	83	13.52
TGF-beta signaling pathway	38	13.3
Wnt signaling pathway	54	13.03
Oxidative phosphorylation	6	10.61
Ribosome	2	10.02
Focal adhesion	63	9.88
Regulation of actin cytoskeleton	66	9.27
Melanogenesis	37	8.96
Renal cell carcinoma	28	8.68
