# Supplementary material for: Conjunctival MicroRNA Expression in Inflammatory Trachomatous Scarring
Source: PLoS Negl Trop Dis. 2013 Mar 14;7(3):e2117. doi: 10.1371/journal.pntd.0002117 (PMC3597489; doi:10.1371/journal.pntd.0002117)
Supplement: Table S7 — MiScript primer assays used in qPCR validation: accession number and mature miR sequence. (XLSX) [file pntd.0002117.s010.xlsx]

## Sheet: Sheet1
miRNA assay	Accession number	Mature miRNA sequence:
Hs_miR-32_1 miScript Primer Assay	MS00003297	5' UAUUGCACAUUACUAAGUUGCA
Hs_miR-30c_2 miScript Primer Assay	MS00009366	5' UGUAAACAUCCUACACUCUCAGC
Hs_miR-203_1 miScript Primer Assay	MS00003766	5' GUGAAAUGUUUAGGACCACUAG
Hs_miR-10a_2 miScript Primer Assay	MS00031262	5' UACCCUGUAGAUCCGAAUUUGUG
Hs_miR-147b_1 miScript Primer Assay	MS00008729	5' GUGUGCGGAAAUGCUUCUGCUA
Hs_miR-1285_2 miScript Primer Assay	MS00031367	5' UCUGGGCAACAAAGUGAGACCU
Hs_miR-1305_2 miScript Primer Assay	MS00031402	5' UUUUCAACUCUAAUGGGAGAGA
Hs_RNU6-2_1 miScript Primer Assay	MS00033740	Chromosome: 10; NC_000010.10 (13259269..13259375)
